# Supplementary material for: COVID-19 length of hospital stay: a systematic review and data synthesis
Source: BMC Med. 2020 Sep 3;18:270. doi: 10.1186/s12916-020-01726-3 (PMC7467845; doi:10.1186/s12916-020-01726-3)
Supplement: Supplementary file 2 — Additional file 2 Supplementary Table B. Database of all studies included within the review. Available as an excel spreadsheet. [file 12916_2020_1726_MOESM2_ESM.xlsx]

## Sheet: Main
StudyNo	Author	date_published	DOI	Title	Staus	date_first_admit	date_last_admit	date_fup	Country	Province/ region	Study Population	All patients discharged/ dead?	Study design	End point	los_group	Diseases status	Disease status definition	Treatment	Treatment definition	age_group	covid_severity	outcome	N	perc_male	perc_male_specific_for_group	age_med	age_q25	age_q75	age_mean	age_sd	age_min	age_max	age_specific_for_group	LOS_med	LOS_q25	LOS_q75	LOS_mean	LOS_sd	LOS_min	LOS_max	LOS_nonICU_med	LOS_nonICU_q25	LOS_nonICU_q75	LOS_ICU_med	LOS_ICU_q25	LOS_ICU_q75	LOS_ICU_mean	LOS_ICU_sd	onset_admission_mean
1	Bhatraju et al.	2020-03-30	10.1056/NEJMoa2004500	Covid-19 in Critically Ill Patients in the Seattle Region - Case Series	Published	2020-02-24	2020-03-09	2020-03-23	USA	Seattle, Washington	Patients with laboratory-confirmed Covid-19 infection who were admitted to nine hospital ICUs in the Seattle region	No	Cohort	Discharge or death	general					adult	All	All	24	63	Y				64	18	23	97	Y	12	8	18								9	4	14			7
	Bhatraju et al.								USA			No		Survivors	general					adult	All	Alive	12	63	N				64	18	23	97	N	17	16	23								14	4	17
2	Cai et al.	2020-04-02	10.1111/all.14309	COVID-19 in a Designated Infectious Diseases Hospital Outside Hubei Province, China.	Published	2020-01-11	2020-02-06	2020-03-06	China	Shenzhen, Guangdong	patients with confirmed COVID-19 admitted Third People's Hospital of Shenzhen	No	Cohort	Discharge or death	general	Allpatients				adult	All	All	298	48.66	Y	47.5	33	61					Y	20.5	15	26
	Cai et al.								China			No		Discharge or death	general	Non-severe	based on image assessment			adult	Non-severe	All	240	44.17	Y	41	31	56					Y	19	15	25
	Cai et al.								China			No		Discharge or death	general	Severe	based on image assessment			adult	Severe	All	58	67.24	Y	62.5	56	66					Y	27	21	34
3	Cao et al.	2020-03-18	10.1056/NEJMoa2001282	A Trial of Lopinavir–Ritonavir in Adults Hospitalized with Severe Covid-19	Published	2020-01-18	2020-02-03	2020-02-03	China	Wuhan, Hubei	Laboratory-confirmed COVID-19 patients admitted to Jin Yin-Tan Hospital	No	RCT	Discharged or death	general/ICU			All		adult	All	All	199	60.3	Y	58	49	68					Y	15	12	17								10	5	14
	Cao et al.								China			No		Discharge	general/ICU			All		adult	All	Alive	155	60.3	N	58	49	68					N											10	8	17
	Cao et al.								China			No		Death	general/ICU			All		adult	All	Dead	44	60.3	N	58	49	68					N											10	4	14
	Cao et al.								China			No		Discharged or death	general/ICU			lopinavir-ritonavir	lopinavir-ritonavir: 400 mg and 100 mg, orally, twice daily plu standard of care:	adult	All	All	99	61.6	Y	58	50	68					Y	14	12	17								6	2	11
	Cao et al.								China			No		Discharge	general/ICU			lopinavir-ritonavir		adult	All	Alive	80	61.6	N	58	50	68					N											9	5	44
	Cao et al.								China			No		Death	general/ICU			lopinavir-ritonavir		adult	All	Dead	19	61.6	N	58	50	68					N											6	2	11
	Cao et al.								China			No		Discharged or death	general/ICU			Standard treatment		adult	All	All	100	59	Y	58	48	68					Y	16	13	18								11	7	17
	Cao et al.								China			No		Discharge	general/ICU			Standard treatment		adult	All	Alive	75	59	N	58	48	68					N											11	9	14
	Cao et al.								China			No		Death	general/ICU			Standard treatment		adult	All	Dead	25	59	N	58	48	68					N											12	7	17
4	Cao et al.	2020-04-02	10.1093/cid/ciaa243	Clinical Features and Short-term Outcomes of 102 Patients with Corona Virus Disease 2019 in Wuhan, China.	Published	2020-01-03	2020-02-01	2020-02-15	China	Wuhan, Hubei	All lab-confirmed patients with COVID-19 admitted to Wuhan University Zhongnan Hospital	Yes	Cohort	Survival or death	general	All				adult	All	All	102	52	Y	54	37	67					Y	11	7	15
	Cao et al.								China			Yes			general	Survivors				adult	All	Alive	17	76.5	Y	72	63	81					Y	9	6	17
	Cao et al.								China			Yes			general	Non-survivors				adult	All	Dead	85	47.1	Y	53	47	66					Y	11	7	14
5	Chen et al	2020-03-11	2020-03-11	Clinical progression of patients with COVID-19 in Shanghai, China.	Published	2020-01-20	2020-02-06	2020-02-25	China	Shanghai	Recruited patients admitted to Shanghai Public Health Clinical Center (SPHCC), diagnosed with COVID-19 according to Chinese national guideline for COVID-19 diagnosis and treatment, as well as the World Health Organization interim guidance.	No	Cohort	Discharge	general					adult	All	Alive	215	50.6	Y	51	36	64					Y	16	12	20
6	Chen et al.	2020-03-26	10.1136/bmj.m1091	Clinical characteristics of 113 deceased patients with coronavirus disease 2019: retrospective study	Published	2020-01-13	2020-02-12	2020-02-28	China	Wuhan, Hubei	All COVID-19 confirmed patients admitted to Tongji Hospital	No	Cohort	Discharge or death	general	moderately, severely or critically ill	according to the guidance for corona virus disease 2019 (6th edition) released by the National Health Commission of China.			adult	All	All	274	62.4	Y	62	44	70					Y	13	6	17
	Chen et al.								China			No		Discharge	general					adult	All	Alive	161	54.7	Y	51	37	66					Y	16	14	19
	Chen et al.								China			No		Death	general					adult	All	Dead	113	73.4	Y	68	62	77					Y	5	3	9.3
7	Chen et al.	2020-03-06	10.1101/2020.03.03.20030353	Epidemiological and clinical features of 291 cases with coronavirus disease 2019 in areas adjacent to Hubei, China: a double-center observational study	Published	2020-01-23	2020-02-14	2020-02-20	China	Hunan	All patients with confirmed COVID-19 admitted to the first Hospital of Changsha and Loudi Central Hospital	No	Cohort	Discharge	general	Discharged				adult	All	Alive	159	49.8	N	46	34	59			1	84	N	12	10	15			5	25
	Chen et al.								China			No			general	Mild				adult	Mild	Alive	9	55.2	N	50	34.5	53			2	76	N	16	12.5	21.5
	Chen et al.								China			No			general	Moderate				adult	Moderate	Alive	121	48.1	N	41	32	53			2	84	N	12	9	14
	Chen et al.								China			No			general	Severe/critical				adult	Severe	Alive	29	54	N	60.5	46	70			1	82	N	14	13	17
8	Cheng et al	2020-03-20	10.1101/2020.02.18.20023242	Kidney disease is associated with in-hospital death of patients with COVID-19	Published	2020-01-28	2020-02-11	2020-02-17	China	Wuhan, Hubei	All COVID-19 patients admitted to Tongji hospital	No	Cohort	Death	general					adult	All	Dead	113	52.4	N	63	50	71					N	6	3	12
9	Ding et al.	2020-03-26	10.1002/jmv.25781	The clinical characteristics of pneumonia patients coinfected with 2019 novel coronavirus and influenza virus in Wuhan, China.	Published				China	Wuhan, Hubei	Patients infected with both influenza and COVID-19 admitted to Tongji Hospital	Yes	Cohort	Discharge	general					adult	All	Alive	5	40	Y	49			50.2		39	66	Y				18.4	7.02
10	Du et al.	2020-04-03	10.1164/rccm.202003-0543OC	Clinical Features of 85 Fatal Cases of COVID-19 from Wuhan: A Retrospective Observational Study.	Published	2020-01-09	2020-02-15	2020-02-15	China	Hubei	Severe patients with confirmed COVID-19 admitted Hannan Hospital and Wuhan Union Hospital	Yes	retrospective observational	Death	general	Severe	unclear but seems to mean fatal.			adult	Severe	Dead	85	72.9	Y				65.8	14.2			Y				6.35	4.51	1	21									10.1
11	Fan et al.	2020-03-05	10.1101/2020.02.26.20026971	Clinical Features of COVID-19-Related Liver Damage	Published	2020-01-20	2020-01-31	2020-02-19	China	Shanghai	All confirmed COVID-19 cases in Shanghai Public Health Clinical Center	No	Retrospective cohort	Discharge	general	Normal and abnormal liver function				adult	All	Alive	93	49.3	N	50.5	36	64			15	88	N				12		6	21
	Fan et al.								China			No	Cohort	Discharge	general	Normal liver function				adult	All	Alive	27	38.4	N	50.5	36	64					N				12.67	5.31
	Fan et al.								China			No		Discharge	general	Abnormal liver function	(abnormal liver damage was defined as any parameter more than the upper limit of normal value (ULN) of ALT (40 U/L), AST（35 U/L), ALP(100 U/L), GGT(45 U/L), TB(20.5 umol/L), LDH(245 U/L))			adult	All	Alive	66	62.7	N	50.5	36	64					N				15.14	4.58
12	Graselli et al	2020-04-06	10.1001/jama.2020.5394	Baseline Characteristics and Outcomes of 1591 Patients Infected With SARS-CoV-2 Admitted to ICUs of the Lombardy Region, Italy	Published	2020-02-20	2020-03-18	2020-03-25	Italy	Lombardy	All patients with laboratory-confirmed COVID-19, referred to Ospedale Maggiore Policlinico, and subsequently admitted to one of the ICUs among 72 hospitals in the network	No	Cohort	ICU discharge/death	ICU					adult	Severe	All	1591	82	Y	63	56	70					Y											9	6	13
	Graselli et al								Italy		Patients discharged from ICU	No		ICU discharge	ICU					adult	Severe	Alive	256	82	N	63	56	70					N											8	5	12
	Graselli et al								Italy		Patients who died in ICU	No		Death	ICU					adult	Severe	Dead	405	82	N	63	56	70					N											7	5	11
13	Guan et al.	2020-02-28	10.1056/NEJMoa2002032	Clinical Characteristics of Coronavirus Disease 2019 in China.	Published	2020-12-11	2020-01-29	2020-01-31	China	National	Hospitalized lab confirmed cases of COVID-19 from 552 hospitals in 30 provinces in China.	No	Cohort	Discharge and death	general					adult	All	All	1099	58.1	Y	47	35	58					Y	12	10	14
	Guan et al.								China			No		Discharge and death	general	Non-severe	American Thoracic Society guidelines for community-acquired pneumonia			adult	Non-severe	All	926	58.2	Y	45	34	57					Y	11	10	13
	Guan et al.								China			No		Discharge and death	general	Severe				adult	Severe	All	173	57.8	Y	52	40	65					Y	13	11.5	17
14	ICNARC	2020-04-16	https://www.icnarc.org/DataServices/Attachments/Download/c31dd38d-d77b-ea11-9124-00505601089b	ICNARC report on COVID-19 in critical care	Other		2020-04-16		UK	National	Patients critically ill with confirmed COVID-19 reported to ICNARC up to 16 April 2020 from critical care units participating in the Case Mix Programme. This is a national audit that is being continually updated.	No	Cross-sectional	Discharge	ICU	Severe (HDU/ICU)				adult	Severe	Alive	1437	46.7	Y	60	52	68	59.5	12.6			N											5	2	9
	ICNARC								UK			No		Death	ICU	Severe (HDU/ICU)				adult	Severe	Dead	1499	53.3	Y	60	52	68	59.5	12.6			N											6	4	10
15	ISARIC	2020-04-08	https://media.tghn.org/medialibrary/2020/04/ISARIC_Data_Platform_COVID-19_Report_8APR20.pdf	International Severe Acute Respiratory and Emerging InfectionsConsortium (ISARIC)	Other		2020-03-25		Worldwide (25 countries)		Hospitalised patients with confirmed or suspected COVID-19 submitted electronically by participating sites to the ISARIC database.	No	Cohort	All (including still hospitalised)						adult	All	All	3316	53	Y	71					0	104	Y
	ISARIC								Worldwide (25 countries)			No		Discharge or death	general					adult	All	All	1567	53	N	71					0	104	N				7.2	6.6
	ISARIC								Worldwide (25 countries)			No		Discharge or death	ICU					adult	All	All	244	53	N	71					0	104	N														6.3	5.2
16	Liu et al.	2020-03-13	10.1101/2020.03.09.20033118	Epidemiological, Clinical Characteristics and Outcome of Medical Staff Infected with COVID-19 in Wuhan, China: A Retrospective Case Series Analysis	Pre-print	2020-01-16	2020-02-15		China	Wuhan, Hubei	Confirmed cases of COVID-19 medical staff admitted to Union Hospital	No	Cohort	Discharge	general					adult	All	Alive	64	36	Y	35	29	43					Y	12.5	9	19.8
	Liu et al.								China		onset-admission <= 10days	No			general					adult	All	Alive	37	46	Y	37	32	44					Y	18	13	20.5
	Liu et al.								China		onset-admission > 10days	No			general					adult	All	Alive	25	24	Y	30	27	36					Y	9	6	11
17	Liu et al.	2020-03-12	10.1016/j.ijid.2020.03.013	Patients of COVID-19 may benefit from sustained lopinavir-combined regimen and the increase of eosinophil may predict the outcome of COVID-19 progression	Published	2020-01-22	2020-02-11	2020-02-11	China	Hangzhou, Zhejiang	Patients with confirmed COVID-19, admitted to Xixi hospital	No	Cohort	Discharged (3 transferred, 7 discharged)	general			lopinavir		adult	All	Alive	10	40	Y	42	34	50					Y	13	4	17
18	Liu et al.	2020-02-23	10.1101/2020.02.20.20025536	Clinical characteristics of 51 patients discharged from hospital with COVID-19 in Chongqing, China	Pre-print	2020-01-20	2020-02-03		China	Chongqing	hospitalized patients with confirmed COVID-19 at Chongqing University Three Gorges Hospital in Chongqing, China, from January 20 to February 3, 2020	Yes	Cohort	Discharge or death	general	All				adult	All	All	51	62.7	Y	45	34	51			16	68	Y	12	9	13
	Liu et al.								China			Yes			general	Non-Severe				adult	Non-severe	All	44	63.7	Y	44	33	49					Y	12	9	13
	Liu et al.								China			Yes			general	Severe	World Health Organization interim guidance/The National Health and Health Commission of the people's Republic of China			adult	Severe	All	7	57.1	Y	52	44	60					Y	15	9	16
19	Mo et al.	2020-03-16	10.1093/cid/ciaa270	Clinical characteristics of refractory COVID-19 pneumonia in Wuhan, China.	Published	2020-01-01	2020-02-05		China	Wuhan, Hubei	All patients confirmed COVID-19 patients admitted to Zhongnan Hospital	No	Cohort	Death	general					adult	All	Dead	22											10.5	8	16
	Mo et al.								China			No		Recovered	general					adult	All	Alive												10	7	15
20	Pan et al.	2020-02-13	10.1148/radiol.2020200370	Time Course of Lung Changes On Chest CT During Recovery From 2019 Novel Coronavirus (COVID-19) Pneumonia.	Published	2020-01-12	2020-02-06		China	Wuhan, Hubei	Patients with RT-PCR confirmed COVID-19 infection presenting at Union Hospital, Tongji Medical College. Patients with severe respiratory distress and/ or oxygen requirement at any time during the disease course were excluded.	Yes	Cohort	Discharge	general					adult	Non-severe	Alive	21	29	Y				40	9	25	63	Y				17	4	11	26
21	Qi et al.	2020-03-03	10.1101/2020.03.01.20029397	Epidemiological and clinical features of 2019-nCoV acute respiratory disease cases in Chongqing municipality, China: a retrospective, descriptive, multiple-center study	Pre-print	2020-01-19	2020-02-16	2020-02-16	China	Chongqing	Laboratory-confirmed COVID-19 patients admitted to 3 designated-hospitals (Qianjiang central hospital of Chongqing, Chongqing three gorges central hospital and Chongqing public health medical center) in Chongqing provincial municipality	No	Cohort	Death or discharge (not clear)	general	All				adult	All	All	164	55.8	Y	48	35	65			20	80	Y	15	11.5	16			9	25
	Qi et al.								China			No			general	Severe	American Thoracic Society guideline			adult	Severe	All	44	78	Y	71.5	65.8	77			39	80	Y	20	17.5	23.25			14	25
	Qi et al.								China			No			general	Non-severe				adult	Non-severe	All	120	50.7	Y	43	32.5	57			20	79	Y	14	11	16			9	16
22	Qui et al	2020-03-25	10.1016/S1473-3099(20)30198-5	Clinical and epidemiological features of 36 children with coronavirus disease 2019 (COVID-19) in Zhejiang, China: an observational cohort study	Published	2020-01-17		2020-03-01	China	Wenzhou, Zhejiang	Paediatric patients (aged 0–16 years) with confirmed COVID-19 from electronic medical records in three hospitals in Zhejiang, China (Ningbo Women and Children's Hospital, The Third Affiliated Hospital of Wenzhou Medical University, and Wenzhou Central Hospital of Wenzhou)	Yes	Cohort	Discharge	general	Mild and moderate cases				pediatric	Non-severe	Alive	36	63.9	Y				8.3	3.5	1	16	Y				14	3	10	20
	Qui et al								China			Yes		Discharge	general	Mild cases	Upper respiratory symptoms (eg, pharyngeal congestion, sore throat, and fever) for a short duration or asymptomatic infection; Positive RT-PCR test for SARS-CoV-2; No abnormal radiographic and septic presentation			pediatric	Mild	Alive	17	59	Y				7.5	3.2	1	16	Y				12	3	10	16
	Qui et al								China			Yes		Discharge	general	Moderate cases	Mild pneumonia; Symptoms such as fever, cough, fatigue, headache, and myalgia; No complications and manifestations related to severe conditions			pediatric	Moderate	Alive	19	68	Y				9	3.6	1	16	Y				15	4	12	20
23	Shen et al.	2020-03-27	10.1001/jama.2020.4783	Treatment of 5 Critically Ill Patients WithCOVID-19 With Convalescent Plasma	Published	2020-01-20	2020-03-25	2020-03-25	China	Shenzhen, Guangdong	Laboratory-confirmed COVID-19 and acute respiratory distress syndrome (ARDS) who were admitted to Shenzhen Third People's Hospital who met the following criteria: severe pneumonia with rapid progression and continuously high viral load despite antiviral treatment; PAO2/FIO2 <300; and mechanical ventilation.	No	Cohort	Discharge (3) & still hospitalised (2)	general	Severe (ARDS)				adult	Severe	Alive	5	60	Y	55					36	73	Y
	Shen et al.								China			No		Discharge	general					adult	Severe	Alive	3	60	N	55					36	73	N	53					51	55
24	Shi et al.	2020-03-10	10.21037/atm.2020.03.22	A quickly, effectively screening process of novel corona virus disease 2019 (COVID-19) in children in Shanghai, China.	Published	2020-01-19	2020-02-08	2020-02-15	China	Shanghai	Children admitted to outpatient and emergency department Children’s Hospital of Fudan University, Shanghai	No	Cohort	Study end (4 discharged - remaining 6 still hospitalised at study end)	general					pediatric	All	Alive	10	50	Y				6	4.2	0.58	11	Y				10
25	Shi et al.	2020-04-08	10.1101/2020.03.28.20046144	The potential of low molecular weight heparin to mitigate cytokine storm in severe covid-19 patients: a retrospective clinical study	Pre-print	2020-02-02	2020-03-16		China	Wuhan, Hubei	Patients with COVID-19 (severe clinical classification) treated at the Union Hospital, Tongji Medical College, Huazhong University of Science and Technology	Yes	Cohort	Discharge	general			Heparin	low 50 molecular weight heparin (LMWH)	adult	Severe	Alive	21	62	Y	69					42	91	Y	29	17	42
	Shi et al.								China			Yes			general			Control		adult	Severe	Alive	21	67	Y	69					40	84	Y	27	24	31
26	Shi et al.	2020-03-25	10.1001/jamacardio.2020.0950	Association of Cardiac Injury With Mortality in Hospitalized Patients With COVID-19 in Wuhan, China.	Published	2020-01-20	2020-02-10	2020-02-15	China	Wuhan, Hubei	Patients with laboratory-confirmed COVID-19 admitted to Renmin Hospital	No	Cohort	Death	general	Cardiac injury	blood levels of cardiac biomarkers (hs-TNI) above the 99th-percentile upper reference limit, regardless of new abnormalities in electrocardiography and echocardiograph			adult	All	Dead	42	53.7	Y	74					34	95	Y				6.3		1	16
	Shi et al.								China			No			general	No cardiac injury				adult	All	Dead	15	48.2	Y	60					21	90	Y				7.8		1	23
27	Shi et al.	2020-02-24	10.1016/S1473-3099(20)30086-4	Radiological findings from 81 patients with COVID-19 pneumonia in Wuhan, China: a descriptive study.	Published	2020-12-20	2020-01-23	2020-02-08	China	Wuhan, Hubei	Patients with confirmed COVID-19 admitted to Wuhan Jinyintan hospital or Union Hospital of Tongji Medical College	No	Cohort	Discharge	general	type 1	initial progression to peak level, followed by radiographic improvement			adult	All	Alive	24											25	20	27
	Shi et al.								China			No			general	type 3	radiographic improvement			adult	All	Alive	5											19	11	25
28	Spiteri et al.	2020-03-05	10.2807/1560-7917.ES.2020.25.9.2000178	First cases of coronavirus disease 2019 (COVID-19) in the WHO European Region, 24 January to 21 February 2020.	Published	2020-01-24	2020-02-21	2020-02-21	EU/EEA	EU/EEA	European surveillance data of confirmed COVID-19 patients	No	Cross-sectional	Discharge	general					adult	All	Alive	16											13					8	23
	Spiteri et al.								EU/EEA			No		Death	general/ICU					adult	All	Dead	1											21										19
29	Tang et al.	2020-03-26	10.1016/j.chest.2020.03.032	Comparison of Hospitalized Patients with Acute Respiratory Distress Syndrome Caused by COVID-19 and H1N1	Published	2019-12-24	2020-02-07		China	Wuhan, Hubei	Patients with COVID-19-induced ARDS admitted to the Department of Pulmonary and Critical Care at Wuhan Pulmonary Hospital in Hubei Province of China	No	Case-control	Discharge or death	general					adult	All	All	73	61.6	Y	67	57	72					Y	13	10	18
30	Tian et al.	2020-03-23	10.1101/2020.03.21.20038778	Clinical characteristics and reasons of different duration from onset to release from quarantine for patients with COVID-19 Outside Hubei province, China.	Pre-print	Not provided	Not provided	Not provided	China	Liaocheng, Shandong	Not stated	Yes	Cohort	Unknown	general	mild (13.5%), moderate (81.1%), severe (2.7%), and critical (2.7%)				adult	All	All	37	45.9	Y				44.3	1.67			Y				16.1	6.2	7	32									4.1
31	Wang et al.	2020-03-20	10.1016/j.jinf.2020.03.019	Coronavirus Disease 2019 in elderly patients: characteristics and prognostic factors based on 4-week follow-up	Published	2020-01-01	2020-02-06	2020-03-05	China	Wuhan, Hubei	All confirmed cases of COVID-19 over 60 years old admitted to Renmin Hospital of Wuhan University in Wuhan, China.	No	Cohort	Discharge, hospitalised, or death	general					elderly	All	All	339	49	Y	69	65	76					Y	28	15	28
	Wang et al.								China			No		Discharge or hospitalised	general					elderly	All	Alive	274	46.4	Y	68	64	74					Y	28	26	29
	Wang et al.								China			No		Death	general					elderly	All	Dead	65	60	Y	76	70	83					Y	5	3	8
32	Xia et al.	2020-02-26	10.1002/ppul.24718	Clinical and CT features in pediatric patients with COVID-19 infection: Different points from adults.	Published	2020-01-23	2020-02-08	2020-02-18	China	Wuhan, Hubei	Pediatric inpatients with COVID-19 infection confirmed by pharyngeal swab in Wuhan Children's hospital	No	Cohort	Discharge	general					pediatric	All	Alive	18	65	Y	2					0.00273973	14	Y				12.9		8	20
33	Wu et al.	2020-02-30	10.1101/2020.02.26.20028589	Heart injury signs are associated with higher and earlier mortality in coronavirus disease 2019 (COVID-19)	Pre-print	2019-12-26	2020-01-28	2020-02-12	China	Wuhan, Hubei	COVID-19 patients admitted to Wuhan Jinyintan Hospital	Yes	Cohort	Discharge	general					adult	All	Alive	145	63.3	N				51.9	14.26			N	12	9	14
	Wu et al.								China			Yes		Death	general					adult	All	Dead	43	63.3	N				51.9	14.26			N	7	4	11
34	Wu et al.	2020-02-29	10.1093/cid/ciaa199	Clinical Characteristics of Imported Cases of COVID-19 in Jiangsu Province: A Multicenter Descriptive Study.	Published	2020-01-22	2020-02-14	2020-02-14	China	Jiangsu	All admitted patients for COVID-19 to First People’s Hospital of Yancheng City, the Second People’s Hospital of Yancheng City, and the Fifth People’s Hospital of Wuxi.	No	Cohort	Discharge	general					adult	All	Alive	21	48.75	Y				46.1	15.42			Y				8
35	Wu et al.	2020-03-13	10.1001/jamainternmed.2020.0994	Risk Factors Associated with Acute Respiratory Distress Syndrome and Death in Patients with Coronavirus Disease 2019 Pneumonia in Wuhan, China.	Published	2019-12-25	2020-01-26	2020-02-13	China	Wuhan, Hubei	Confirmed COVID-19 pneumonia admitted to Wuhan Jinyintan Hospital	No	Cohort	Discharge	general					adult	All	Alive	144	63.7	Y	51	43	60					Y	13	10	16
36	Xie et al.	2020-04-02	10.1111/liv.14449	Clinical characteristics of Non‐ICU hospitalized patients with coronavirus disease 2019 and liver injury：A Retrospective study	Published	2020-02-02	2020-02-23		China	Wuhan, Hubei	All laboratory-confirmed COVID-19 discharged patients from the non-ICU Ward at Wuhan Jinyintan Hospital	Yes	Cohort		general	all				adult	Non-severe	Alive	79	55.7	Y	60	48	66					Y
	Xie et al.								China			Yes			general	with liver injury				adult	Non-severe	Alive	50	44.7	Y	56	45	65					Y								11.4	8.5	14
	Xie et al.								China			Yes			general	without liver injury				adult	Non-severe	Alive	29	72.4	Y	62	46	67					Y								15.4	11	16.8
37	Xu et al.	2020-03-26	10.1101/2020.03.24.20042408	Acute kidney injury at early stage as a negative prognostic indicator of patients with COVID-19: a hospital-based retrospective analysis	Pre-print	2020-01-01	2020-02-20		China	Hubei/Anhui	Patients with confirmed COVID-19 admitted to Union Hospital of Huazhong University of Science and Technology; and COVID-19 patients admitted to the Second People’s Hospital of Fuyang City, in Anhui province.	No	Cohort	Death or discharge	general					adult	All	All	355	54.4	Y	59.5							N
	Xu et al.								China			No		Death	general					adult	All	Dead	56	54.4	N	59.5							N				10.9
38	Yan et al.	2020-03-30	10.1101/2020.03.22.20040832	Factors associated with prolonged viral shedding and impact of Lopinavir/Ritonavir treatment in patients with SARS-CoV-2 infection	Pre-print	2020-01-31	2020-03-09		China	Hubei	Hospitalized, non-critically ill patients with COVID-19 admitted to NO.3 People’s Hospital of Hubei province, that had the available RNA viral data to estimate the duration of viral shedding.	No		Discharge	general					adult	All	Alive	120	45	Y	52	35	63					Y	21	17	26
	Yan et al.								China			No			general			Lopinavir/Ritonavir	LPV/ r (400mg and 100mg , orally, twice daily	adult	All	Alive	78	44.9	Y	50	34	61					Y	23	19	27
	Yan et al.								China			No			general			Control		adult	All	Alive	42	45.2	Y	57	36.5	66					Y	18.5	13	22.5
39	Deng et al.	2020-03-20	10.1097/CM9.0000000000000824	Clinical characteristics of fatal and recovered cases of coronavirus disease 2019 (COVID-19) in Wuhan, China: a retrospective study.	Published	2020-01-01		2020-02-21	China	Wuhan, Hubei	Recovered and dead patients admitted two tertiary hospitals in Wuhan (Hankou and Caidian branch of Tongji Hospital, Tongji Medical College, Huazhong University of Science & Technology, and Hankou branch of Central Hospital of Wuhan)	Yes	Cohort	Discharged	general					adult	All	Alive	116	44	Y	40	33	57					Y	16	12	20
	Deng et al.								China			Yes		Death	general					adult	All	Dead	109	67	Y	69	62	74					Y	8	4	13
40	Yang et al.	2020-02-24	10.1016/S2213-2600(20)30079-5	Clinical course and outcomes of critically ill patients with SARS-CoV-2 pneumonia in Wuhan, China: a single-centered, retrospective, observational study.	Published	2019-12-24	2020-01-26	2020-02-09	China	Wuhan, Hubei	Critically ill adult patients with SARS-CoV-2 pneumonia who were admitted to the intensive care unit (ICU) of Wuhan Jin Yin-tan hospital	Yes	single-centered, retrospective, observational study	Death	ICU	critically ill	those admitted to the intensive care unit (ICU) who required mechanical ventilation or had a fraction of inspired oxygen (FiO2) of at least 60% or more.			adult	Severe	Dead	32	66	Y				64.6	11.2			Y											7	3	11
	Yang et al.								China			Yes		Survivors	general					adult	Severe	Alive	20	70	Y				51.9	12.9			Y
41	Yuan et al.	2020-03-29	10.1007/s00011-020-01342-0	The correlation between viral clearance and biochemical outcomes of 94 COVID-19 infected discharged patients	Published	2020-01-11	2020-02-04	2020-02-13	China	Shenzhen, Guangdong	Confirmed COVID-19 patients which were admitted and subsequently discharged from Shenzhen Third People’s Hospital.	Yes	Cohort	Discharged	general	All patients				adult	All	Alive	94	44.7	Y	40					1	78	Y				14.28	3.31
	Yuan et al.								China			Yes		Discharged	general	Mild				adult	Mild	Alive	8	37.5	Y	19					7	39	Y				12.88	2.19
	Yuan et al.								China			Yes		Discharged	general	Moderate				adult	Moderate	Alive	75	45.3	Y	40					1	78	Y				14.12	3.45
	Yuan et al.								China			Yes		Discharged	general	Severe				adult	Severe	Alive	11	45.5	Y	63					32	69	Y				16.36	2.66
42	Zhang et al.	2020-03-06	10.1101/2020.03.02.20030452	Clinical features and outcomesof 221 patients with COVID-19 in Wuhan, China	Pre-print	2020-01-02	2020-02-10	2020-02-15	China	Wuhan, Hubei	Confirmed COVID-19 patients admitted to Zhongnan Hospital of Wuhan University	No	Cohort	Discharge to ward	ICU					adult	All	Alive	23	65.2	Y	62	49	71					Y											8	5	13
	Zhang et al.								China			No		Death in ICU	ICU					adult	All	Dead	9	77.8	Y	76	57.5	81.5					Y											11	4.5	14.5
43	Zhang et al.	2020-03-26	10.1101/2020.03.24.20042655	COVID-19 infection induces readily detectable morphological and inflammation-related phenotypic changes in peripheral blood monocytes, the severity of which correlate with patient outcome	Pre-print				China	Shaanxi	Confirmed COVID-19 patients admitted to Xi’an No.8 Hospital (Shaanxi Provincial Infectious Disease Hospital) and the First Affiliated Hospital of Xi’an Jiaotong University	No			general	All				adult	All	Alive	28
	Zhang et al.								China			No			general	Non-ICU				adult	Non-severe	Alive	25														16.24	2.39
44	Zhao et al.	2020-03-30	10.1101/2020.03.13.20035436	Clinical characteristics and durations of hospitalized patients with COVID-19 in Beijing: a retrospective cohort study	Pre-print	2020-01-21	2020-02-08	2020-02-29	China		laboratory-confirmed COVID-19 in Beijing YouAn Hospital, Beijing	No	Cohort	Discharge and death	general	All				adult	All	All	77	44.2	Y				52	20			Y	13	10	18
	Zhao et al.								China			No		Discharge	general	All				adult	All	Alive	64	44.2	N				52	20			N	13	10	16.5
	Zhao et al.								China			No		Discharge	general	Non-severe				adult	Non-severe	Alive	54	44.2	N				52	20			N	12	10	16
	Zhao et al.								China			No		Discharge	general	Severe				adult	Severe	Alive	10	44.2	N				52	20			N	18.5	15	21
	Zhao et al.								China			No		Death	general					adult	All	Dead	5	44.2	N				52	20			N	10	7	17
45	Zhou et al.	2020-03-11	10.1016/S0140-6736(20)30566-3	Clinical course and risk factors for mortality of adult inpatients with COVID-19 in Wuhan, China: a retrospective cohort study	Published		2019-12-29	2020-01-31	China	Wuhan, Hubei	All adult (≥18 years) inpatients who were hospitalised for COVID-19 (diagnosed with COVID-19 according to WHO interim guidance) and had a definite outcome (dead or discharged), at Jinyintan Hospital and Wuhan Pulmonary Hospital	Yes	retospective cohort	Death or discharge	general/ICU					adult	All	All	191	62	Y	56	46	67					Y	11	7	14								8	4	12
	Zhou et al.								China			Yes		Death	general/ICU					adult	All	Dead	54	70	Y	69	63	76					Y	7.5	5	11								8	4	12
	Zhou et al.								China			Yes		Discharge	general/ICU					adult	All	Alive	137	59	Y	52	45	58					Y	12	9	15								7	2	9
46	Wang et al.	2020-04-10	10.1101/2020.04.07.20057299	Survival analysis of hospital length of stay of novel coronavirus (COVID-19) pneumonia patients in Sichuan, China	Pre-print	2020-01-16	2020-03-04	2020-03-04	China	Sichuan	Laboratory-confirmed cases of COVID-19, which were reported to the Sichuan Center for Disease Control and Prevention (CDC) through the National Notifiable Diseases Reporting System (NNDRS).	No	Cross-sectional	Dead or discharged	general	All				adult	All	All	538	53	Y									19	14	23
	Wang et al.								China			No			general	Mild				adult	Mild	All	450	53	N									19	14	23
	Wang et al.								China			No			general	Severe				adult	Severe	All	88	53	N									23	15	26
47	Wu et al.	2020-04-09	10.1101/2020.03.30.20047365	Neutralizing Antibody Responses to SARS-CoV-2 in a COVID-19 Recovered Patient Cohort and Their Implications	Pre-print		2020-02-26	2020-02-26	China	Shanghai	adult COVID-19 patients admitted to Shanghai Public Health Clinical Center.	Yes	Cohort	Discharge	general	All				adult	All	All	175	47	Y	50					16	85	Y	16	7	30
									China			Yes			general	Low	titers of SARS-CoV-2-specific NAbs			adult	All	All	52	36.5	Y	38					16	68	Y	14.5	8	29
									China			Yes			general	medium-low				adult	All	All	29	44.8	Y	42					23	75	Y	15	7	28
									China			Yes			general	medium high				adult	All	All	69	52.2	Y	56					23	77	Y	16	8	30
									China			Yes			general	high				adult	All	All	25	56	Y	63					35	85	Y	18	10	29
48	Yin et al.	2020-04-11	10.1101/2020.04.07.20053744	Severe Acute Respiratory Syndrome Coronavirus 2 (SARS-CoV-2) Infection During Pregnancy In China: A Retrospective Cohort Study	Pre-print	2020-01-28	2020-02-28	2020-03-08	China	Wuhan, Hubei	female inpatients (20-40 years old, female) from Jan 28 to Feb 28, 2020, at Wuhan Union and Tongji hospitals of Huazhong University of Science and Technology	No	Cohort	Discharge	general	All				adult	All	Alive	66	0	Y	30					20	40	Y				17.8	6.1											10.7
									China			No			general	Pregnant				adult	All	Alive	31	0	Y				31	4.3			Y				17.3	6.9											7.8
									China			No			general	Non-pregnant				adult	All	Alive	35	0	Y				32.9	4.8			Y				18.2	5.6											13.2
49	Tian et al.	2020-04-07	10.1101/2020.04.04.20053280	Longitudinal analysis of laboratory findings during the process of recovery for patients with COVID-19	Pre-print	2020-01-21	2020-03-05		China	Jilin	three designated tertiary hospitals in Jilin province including the First Hospital of Jilin University (n=3), Changchun Infectious Disease Hospital (n=42), and Siping Infectious Disease Hospital (n=14)	Yes	Cohort	Discharge	general					adult	All	Alive	59	57.6	Y	41	29	52					Y	17	11	20
50	Petrilli et al.	2020-04-11	10.1101/2020.04.08.20057794	Factors associated with hospitalization and critical illness among 4,103 patients with Covid-19 disease in New York City	Pre-print	2020-03-01	2020-04-02	2020-04-07	USA	New York	all patients with laboratory-confirmed Covid-19 treated at an academic health system in New York City (NYU Langone Health)	No	Cross-sectional	Discharge or death	general	All				adult	All	All	1273	50.5	Y	52	36	65					Y	4.8	3.3	7.6
									USA			No		Discharge	general	Non-critical				adult	Non-severe	Alive	932	60.1	Y	58	46	71					Y	4	2	6
									USA			No		Discharge or death	general	Critical				adult	Severe	All	341	68	Y	67	56	77					Y	6	3	9
51	Zeng et al.	2020-04-11	10.1101/2020.04.06.20054825	Hypertension in patients hospitalized with COVID-19 in Wuhan, China: A single-center retrospective observational study	Pre-print	2020-01-05	2020-03-08	2020-03-08	China	Wuhan, Hubei	Hankou Hospital, patients >= 18 years, entire stay in hospital >=48 hours. Confirmed cases of COVID-19	No	Cohort	Discharge or death	general	All				adult	All	All	274	55	Y				60	15			Y	20	14	27
									China			No		Discharge or death	general	Hypertension				adult	All	All	75	55	Y				67	11			Y	22	15	26
									China			No		Discharge or death	general	Hypertension - ACEI/ARB previous treatment				adult	All	All	28	43	Y				64	12			Y	21	15	25
									China			No		Discharge or death	general	Hypertension - no ACEI/ARB previous treatment				adult	All	All	47	49	Y				69	10			Y	22	16	28
									China			No		Discharge or death	general	Non-Hypertension				adult	All	All	199	55	Y				58	15			Y	19	13	28
52	Xiao et al.	2020-04-08	10.1101/2020.04.06.20055194	Acute kidney injury in patients hospitalized with COVID-19 in Wuhan, China: A single-center retrospective observational study	Pre-print	2020-01-05	2020-03-08	2020-03-08	China	Hubei	"Hankou Hospital, COVID-19 confirmed patients >=18 years, entire stay in hospital >=48 hours, not undergone renal replacement therapy (RRT) before admission"	No	Cohort	Discharge or death	general	All				adult	All	All	287	55.7	Y	62	51	70					Y	18	12	23
									China			No		Discharge or death	general	Non-Acute Kidney Injury (AKI)				adult	All	All	232	52.6	Y	60	49	69					Y	18	13	23
									China			No		Discharge or death	general	AKI - stage 1	Stage 1: Increase in serum creatinine to 1.5 to 1.9 times baseline, or increase in serum creatinine by ≥26.5 μmol/L.			adult	All	All	41	69.1	N	67	57	74					N	22.5	8.3	28
									China			No		Discharge or death	general	AKI - stage 2&3	Stage 2: Increase in serum creatinine to 2.0 to 2.9 times baseline. Stage 3: Increase in serum creatinine to 3.0 times baseline, or increase in serum creatinine to ≥353.6 μmol/L, or the initiation of renal replacement therapy.			adult	All	All	14	69.1	N	68	57	74					N	12	4.5	17.8
[truncated: 28 more columns]

## Sheet: Data dictionary
StudyNo	Unique number for each study
Author	First author
date_published	Data published/pre-print at the time of the systematic review
DOI	Study DOI
Title	Study title
Staus	Published or pre-print (or other for the
date_first_admit	Date patients first admitted into the study
date_last_admit	Date patients last admitted into the study
date_fup	Date patients of the end of follow up
Country	Country that the study was conducted in
Province/ region	Provine or region that the study was conducted in
Study Population	Description of the study population
All patients discharged/ dead?	Were all patients dead or sicharged at the end of the study period? Or were some patients still hospitalised
Study design	What kind of study was it (cohort, case-control, etc)
End point	What was the end point with regards to length of stay (LoS; i.e. death, discharge, ...)
los_group	Was LoS collected for general hospitalisation, ICU or both
Diseases status	Different sub groups that LoS was reported for regarding disease status. Often regarding COVID-19 severity.
Disease status definition	The definitions used for the different sub-groups reporting LoS
Treatment	Different treatment groups used to report LoS
Treatment definition	The definitions used for the different sub-groups reporting LoS
age_group	Was it an adult or paediatric age group
covid_severity	Was there a distinction made by COVID-19 severity, if not, all
outcome	Was the LoS reported for alive or dead patients
N	What is the sample size for the LoS reported. Note, multiple sample sizes can be listed for each study depending on sub-groups
perc_male	What was the percentage males including in the same. Where possible this was reported by subgroup
perc_male_specific_for_group	Whether or not the percentage male was specific for the sub group or not
age_med	Median age
age_q25	Lower quartile (median age)
age_q75	Upper quartile (median age)
age_mean	Mean age
age_sd	standard deviation (mean age)
age_min	Minimum age
age_max	Maximum age
age_specific_for_group	Whether or not the age was specific for the sub group or not
LOS_med	Median LoS (unspecified)
LOS_q25	Lower quartile (median LoS unspecified)
LOS_q75	Upper quartile (median LoS unspecified)
LOS_mean	Mean LoS (unspecified)
LOS_sd	standard deviation (mean LoS unspecified)
LOS_min	Minimum LoS (unspecified)
LOS_max	Maximum LoS (unspecified)
LOS_nonICU_med	Median LoS (non ICU)
LOS_nonICU_q25	Lower quartile (median LoS non ICU)
LOS_nonICU_q75	Upper quartile (median LoS non ICU)
LOS_ICU_med	Median LoS (ICU)
LOS_ICU_q25	Lower quartile (median LoS ICU)
LOS_ICU_q75	Upper quartile (median LoS ICU)
LOS_ICU_mean	Mean LoS ( ICU)
LOS_ICU_sd	standard deviation (LoS non ICU)
onset_admission_mean	Mean duration from onset to admission (days)
onset_admission_sd	standard deviation (mean onset - admission)
onset_admission_median	Median onset - admission
onset_admission_q25	Lower quartile (median onset - admission)
onset_admission_q75	Upper quartile (median onset - admission)
onset_discharge_death_median	Median time from onset to discharge or death (days)
onset_discharge_death_q25	Lower quartile (median onset to discharge or death)
onset_discharge_death_q75	Upper quartile (median onset to discharge or death)
onset_discharge_death_range1	Minimum (onset to discharge or death)
onset_discharge_death_range2	Maximum (onset to discharge or death)
onset_icu_admission_mean	Mean duration from onset to icu admission (days)
onset_icu_admission_sd	standard deviation (mean onset - icu admission)
onset_icu_admission_median	Median onset - icu admission
onset_icu_admission_q25	Lower quartile (median onset - icu admission)
onset_icu_admission_q75	Upper quartile (median onset - icu admission)
invasive_mechanical_ventillation_median	Median duration of mechanical ventillation (days)
invasive_mechanical_ventillation_q25	Lower quartile (duration of mechanical ventillation)
invasive_mechanical_ventillation_q75	Upper quartile (duration of mechanical ventillation)
oxygen_support_median	Median duration of oxygen support (days)
oxygen_support_q25	Lower quartile (duration of oxygen support)
oxygen_support_q75	Upper quartile (duration of oxygen support)
treatment_discharge_median	Median duration between beginning of treatment and discharge (days)
treatment_discharge_q25	Lower quartile (treatment to discharge)
treatment_discharge_q75	Upper quartile (treatement to discharge)
treatment_death_median	Median duration between beginning of treatment and death (days)
treatment_death_q25	Lower quartile (treatment to death)
treatment_death_q75	Upper quartile (treatement to death)
Included_sensitivity	Was this study included in the sensitivity analysis of overlapping populations (only applicable to Total LoS from China
Notes
